# Supplementary material for: Nitrogen fixation associated with two cohabiting moss species expresses different patterns under Cu and Zn contamination
Source: Environ Sci Pollut Res Int. 2023 Jul 1;30(36):85701–7. doi: 10.1007/s11356-023-28404-0 (PMC10404191; doi:10.1007/s11356-023-28404-0)
Supplement: Supplementary file 2 — (XLSX 14 kb) [file 11356_2023_28404_MOESM2_ESM.xlsx]

## Sheet: Sheet1
Moss species	Metal added	Addition level (mg g dw)	Ethylene 1 day (nmol/g/hour)	Ethylene 1 week (nmol/g/hour)	Ethylene 2 week (nmol/g/hour)	Ethylene (nmol g h) 3 weeks after addition
P. schreberi	Zn	0	0.240156	0.238611	0.189933	0.188971
P. schreberi	Zn	0	0.277189	0.263611	0.170333	0.138921
P. schreberi	Zn	0	0.201439	0.255278	0.189933	0.225546
P. schreberi	Zn	0	0.230897	0.228611	0.211633	0.237096
P. schreberi	Zn	0.02	0.161881	0.201944	0.176633	0.190896
P. schreberi	Zn	0.02	0.171139	0.194444	0.180833	0.153358
P. schreberi	Zn	0.02	0.324322	0.252778	0.266933	0.288108
P. schreberi	Zn	0.02	0.195547	0.156944	0.160533	0.166833
P. schreberi	Zn	0.04	0.269614	0.242778	0.196233	0.188008
P. schreberi	Zn	0.04	0.240997	0.246944	0.208133	0.207258
P. schreberi	Zn	0.04	0.320956	0.338611	0.251533	0.208221
P. schreberi	Zn	0.04	0.217431	0.105278	0.154233	0.154321
P. schreberi	Zn	0.06	0.226689	0.213611	0.187133	0.219771
P. schreberi	Zn	0.06	0.221639	0.206111	0.206033	0.242871
P. schreberi	Zn	0.06	0.164406	0.119444	0.148633	0.166833
P. schreberi	Zn	0.06	0.169456	0.171944	0.194133	0.194746
P. schreberi	Zn	0.08	0.208172	0.231944	0.196933	0.217846
P. schreberi	Zn	0.08	0.253622	0.186111	0.236133	0.256346
P. schreberi	Zn	0.08	0.216589	0.251944	0.226333	0.205333
P. schreberi	Zn	0.08	0.177872	0.123611	0.159133	0.176458
P. schreberi	Zn	0.1	0.174506	0.201111	0.182933	0.184158
P. schreberi	Zn	0.1	0.178714	0.201111	0.187133	0.183196
P. schreberi	Zn	0.1	0.292339	0.278611	0.241733	0.280408
P. schreberi	Zn	0.1	0.153464	0.141944	0.171033	0.203408
P. schreberi	Cu	0.01	0.177872	0.220278	0.189233	0.171646
P. schreberi	Cu	0.01	0.174506	0.212778	0.182233	0.203408
P. schreberi	Cu	0.01	0.348731	0.305278	0.279533	0.206617
P. schreberi	Cu	0.01	0.276347	0.301111	0.231933	0.244796
P. schreberi	Cu	0.02	0.370614	0.343611	0.257133	0.261158
P. schreberi	Cu	0.02	0.270456	0.227778	0.246633	0.284258
P. schreberi	Cu	0.02	0.313381	0.341111	0.314533	0.309283
P. schreberi	Cu	0.02	0.305806	0.351944	0.339733	0.314096
P. schreberi	Cu	0.03	0.217431	0.161111	0.212333	0.230358
P. schreberi	Cu	0.03	0.262881	0.317778	0.311733	0.368958
P. schreberi	Cu	0.03	0.245767	0.239444	0.2499	0.274313
P. schreberi	Cu	0.03	0.256989	0.239444	0.225633	0.223621
P. schreberi	Cu	0.04	0.184606	0.218611	0.189233	0.192821
P. schreberi	Cu	0.04	0.219956	0.222778	0.245933	0.261158
P. schreberi	Cu	0.04	0.519589	0.428611	0.327833	0.346821
P. schreberi	Cu	0.04	0.267089	0.236944	0.224933	0.206296
P. schreberi	Cu	0.05	0.243522	0.231111	0.195533	0.214958
P. schreberi	Cu	0.05	0.186289	0.291111	0.284433	0.346821
P. schreberi	Cu	0.05	0.209856	0.160278	0.235433	0.256346
P. schreberi	Cu	0.05	0.209014	0.240278	0.202533	0.223621
S. palustre	Zn	0	9.45725	14.1678	10.9132	19.8702
S. palustre	Zn	0	6.806	9.68028	7.04223	9.88327
S. palustre	Zn	0	2.52781	3.27528	3.17193	6.14107
S. palustre	Zn	0	6.2303	7.12611	6.33383	11.7053
S. palustre	Zn	0.02	16.0391	23.3019	16.4831	26.0918
S. palustre	Zn	0.02	1.22827	1.95778	1.85313	2.57308
S. palustre	Zn	0.02	2.67089	2.71361	2.92693	5.82826
S. palustre	Zn	0.02	0.974089	1.51111	1.63403	2.3161
S. palustre	Zn	0.04	7.4928	8.26361	7.36283	14.535
S. palustre	Zn	0.04	7.01389	9.43111	8.18043	13.2549
S. palustre	Zn	0.04	14.9693	20.6503	16.1275	26.3459
S. palustre	Zn	0.04	2.74243	3.52444	3.73123	6.93128
S. palustre	Zn	0.06	3.33328	6.60778	5.69683	9.12771
S. palustre	Zn	0.06	0.883189	1.58611	2.25213	3.32768
S. palustre	Zn	0.06	0.654256	0.943611	1.18603	2.42871
S. palustre	Zn	0.06	4.55791	6.24361	7.67503	13.9768
S. palustre	Zn	0.08	1.00523	1.48361	1.33023	2.42967
S. palustre	Zn	0.08	4.54191	6.80917	5.5251	8.96505
S. palustre	Zn	0.08	7.86145	11.1344	8.64243	13.4397
S. palustre	Zn	0.08	4.75906	7.80944	6.60263	11.0258
S. palustre	Zn	0.1	2.05647	2.51194	2.93883	3.89652
S. palustre	Zn	0.1	2.78451	4.39694	3.15373	4.68866
S. palustre	Zn	0.1	0.486764	0.678611	0.560933	1.56535
S. palustre	Zn	0.1	6.12677	10.5203	2.21783	11.9064
S. palustre	Cu	0.01	2.30981	2.81444	3.07043	5.71083
S. palustre	Cu	0.01	1.18703	2.07528	2.46493	3.76658
S. palustre	Cu	0.01	2.42765	3.61611	5.07103	8.83896
S. palustre	Cu	0.01	13.0394	19.7203	13.3023	17.6064
S. palustre	Cu	0.02	1.2611	2.48278	2.94723	4.57123
S. palustre	Cu	0.02	6.20252	10.7878	9.80933	13.714
S. palustre	Cu	0.02	10.0287	14.0594	11.7448	17.0443
S. palustre	Cu	0.02	2.24416	3.55278	2.94303	4.23725
S. palustre	Cu	0.03	4.1699	7.14194	7.10313	13.5398
S. palustre	Cu	0.03	1.75347	8.78806	3.41273	5.6194
S. palustre	Cu	0.03	3.48731	5.51694	5.40773	8.78506
S. palustre	Cu	0.03	9.52542	13.7053	11.5369	17.7633
S. palustre	Cu	0.04	1.42915	1.55278	1.8711	3.82305
S. palustre	Cu	0.04	1.47151	2.46444	3.34763	7.17672
S. palustre	Cu	0.04	1.15168	1.19361	1.38833	2.23717
S. palustre	Cu	0.04	1.66426	1.00028	0.877333	2.05526
S. palustre	Cu	0.05	2.21358	3.87917	3.93797	6.07209
S. palustre	Cu	0.05	1.71055	2.84861	3.20063	5.80323
S. palustre	Cu	0.05	4.6143	8.23611	8.20913	11.9478
S. palustre	Cu	0.05	0.315906	0.552778	0.404133	0.465208
